# Supplementary material for: Acute stress response of fathead minnows caged downstream of municipal wastewater treatment plants in the Bow River, Calgary
Source: PLoS One. 2018 Jun 21;13(6):e0198177. doi: 10.1371/journal.pone.0198177 (PMC6013188; doi:10.1371/journal.pone.0198177)
Supplement: S2 Table — (XLSX) [file pone.0198177.s002.xlsx]

## Sheet: metabolites lab
S2 Table. PLOS One_data. Complete dataset of the figures and tables in the manuscript.
fish_ID	experiment	mass	time post-stressor	cortisol_tissue
3	Exp1	0.2432	240	75.3154
4	Exp1	0.7053	30	98.4531
5	Exp1	1.1432	60	88.1441
6	Exp1	0.2648	0	58.0113
7	Exp1	0.7857	60	68.7651
8	Exp1	0.3643	30	99.2557
9	Exp1	0.5211	60	68.5207
10	Exp1	0.4915	0	56.9789
11	Exp1	0.8766	60	109.702
12	Exp1	0.3306	0	74.4874
13	Exp1	0.452	240	52.5029
14	Exp1	0.2356	0	31.8711
15	Exp1	0.829	30	62.3559
16	Exp1	0.9378	0	29.7316
17	Exp1	0.4102	30	97.2373
18	Exp1	0.2236	240	47.863
19	Exp1	0.4924	0	39.0296
20	Exp1	0.6284	240	31.9474
21	Exp1	1.3712	30	107.187
22	Exp1	0.6933	240	40.7204
23	Exp1	0.1832	60	50.7805
24	Exp1	1.0812	60	20.1514
1	Exp2	0.413	240	17.3294
2	Exp2	0.612	60	51.6665
3	Exp2	0.2791	0	18.7569
4	Exp2	0.4348	240	6.49149
5	Exp2	0.7956	240	17.4681
6	Exp2	0.7495	30	10.0309
7	Exp2	0.2055	0	15.2581
8	Exp2	0.5633	60	20.323
9	Exp2	0.8237	30	24.1101
10	Exp2	0.5449	60	85.1202
11	Exp2	0.7338	240	30.2552
12	Exp2	0.363	0	30.6088
13	Exp2	0.273	30	49.4268
14	Exp2	0.4502	240	51.0017
15	Exp2	0.7524	60	20.2415
16	Exp2	0.6948	30	10.508
17	Exp2	0.3161	0	9.43467
18	Exp2	0.7927	30	88.6045
19	Exp2	0.7176	0	21.4983
20	Exp2	0.6238	60	62.8481
21	Exp2	0.7329	60	31.5555
22	Exp2	0.5556	30	31.4304
23	Exp2	0.3556	0	5.69196
24	Exp2	0.6463	240	19.6274

## Sheet: metabolites field
fish ID	date	site	cage	time post-stressor	Sex	fork length	mass	cortisol_tissue	lactate_tissue	glucose_tissue	glycogen_tissue	lipid_tissue	protein_tissue
WB01	Monday, October 3, 2016	UPHI	1	0	M	40	0.69	31.7972	2.62136	1.9057	6.68936	6.10998	78.8488
WB02	Monday, October 3, 2016	UPHI	1	0	F	39	0.87	20.5055	3.61964	1.90128	13.3222	NA	98.008
WB03	Monday, October 3, 2016	UPHI	1	0	M	46	1.02	39.8391	2.2824	3.6545	2.86935	NA	77.0697
WB04	Monday, October 3, 2016	UPHI	1	60	M	48	1.02	73.3575	5.38802	1.69577	3.85778	8.64362	98.3754
WB05	Monday, October 3, 2016	UPHI	1	60	M	52	1.48	32.8715	2.75772	3.36843	7.53198	7.4174	86.8707
WB06	Monday, October 3, 2016	UPHI	1	60	M	51	1.36	18.9104	2.14475	2.60925	5.41151	5.40541	75.4155
WB07	Monday, October 3, 2016	UPHI	2	0	M	50	1.44	31.9888	3.91623	1.8694	8.32795	5.29101	112.224
WB08	Monday, October 3, 2016	UPHI	2	0	M	49	1.14	40.9153	3.57897	2.38883	4.5591	6.65336	90.828
WB09	Monday, October 3, 2016	UPHI	2	0	F	44	1.09	30.7932	3.55619	1.74914	4.96088	19.6078	97.4056
WB10	Monday, October 3, 2016	UPHI	2	0	M	46	1.06	13.8955	3.72732	1.54371	7.30781	NA	86.2609
WB11	Monday, October 3, 2016	UPHI	2	60	M	42	0.75	72.0442	4.03064	2.96366	9.82735	16.4799	89.8471
WB12	Monday, October 3, 2016	UPHI	2	60	F	44	0.99	158.674	3.80808	3.62093	9.97234	14.7453	111.852
WB13	Monday, October 3, 2016	UPHI	2	60	F	45	0.87	126.479	4.23197	3.66357	6.19405	11.5098	84.8271
WB14	Monday, October 3, 2016	UPHI	2	60	M	45	0.92	39.6778	3.5496	3.55335	8.8225	17.1731	78.2384
WB15	Tuesday, October 4, 2016	H22X	4	0	M	52	1.56	24.5332	2.3733	2.928	11.4959	9.28382	77.2
WB16	Tuesday, October 4, 2016	H22X	4	0	F	45	0.94	23.5507	2.62035	3.89491	11.3597	NA	87.1719
WB17	Tuesday, October 4, 2016	H22X	4	0	F	49	1.31	44.6758	3.01872	5.22571	15.2065	17.6391	111.078
WB18	Tuesday, October 4, 2016	H22X	4	0	M	55	1.39	18.4828	2.27263	2.1549	7.03225	6.68896	74.5968
WB19	Tuesday, October 4, 2016	H22X	3	0	M	45	0.95	9.0683	4.74799	6.1963	13.8336	13.2275	94.1176
WB20	Tuesday, October 4, 2016	H22X	3	0	F	46	1.09	38.7845	3.1879	4.9316	11.061	10.0469	105.69
WB21	Tuesday, October 4, 2016	H22X	3	0	F	48	1.22	14.8568	3.71514	2.12804	6.76193	13.4138	74.231
WB22	Tuesday, October 4, 2016	H22X	4	60	M	37	0.51	32.9423	2.17308	3.19169	9.95985	NA	113.564
WB23	Tuesday, October 4, 2016	H22X	4	60	M	53	1.68	14.0491	6.17604	3.38284	10.6175	NA	82.3914
WB24	Tuesday, October 4, 2016	H22X	4	60	F	43	0.94	74.8259	4.45298	4.74432	12.6047	12.6667	92.7409
WB25	Tuesday, October 4, 2016	H22X	4	60	M	40	0.75	76.9786	3.56254	4.31624	8.98086	NA	132.57
WB26	Tuesday, October 4, 2016	H22X	3	60	M	48	1.31	44.8589	7.05311	5.89153	4.94855	6.77048	97.6244
WB27	Tuesday, October 4, 2016	H22X	3	60	M	53	1.65	9.9155	4.56704	1.78266	4.04036	3.92413	105.508
WB28	Tuesday, October 4, 2016	H22X	3	60	F	38	0.53	122.089	2.81658	5.23636	7.69961	NA	77.4728
WB29	Tuesday, October 4, 2016	H22X	3	60	M	51	1.44	86.1951	2.80548	2.36118	10.8272	16.3154	100.782
WB30	Wednesday, October 5, 2016	CUSH	6	0	M	41	0.77	17.3961	2.20139	1.72149	10.9323	NA	78.1179
WB31	Wednesday, October 5, 2016	CUSH	6	0	F	43	1.02	4.50506	0.355545	1.60609	5.31408	4.63883	69.0735
WB32	Wednesday, October 5, 2016	CUSH	6	0	M	50	1.48	9.64109	2.12206	1.7024	5.05912	14.8448	79.0467
WB33	Wednesday, October 5, 2016	CUSH	6	0	F	43	1.09	10.7062	2.26597	1.69943	5.44068	7.24161	87.0612
WB34	Wednesday, October 5, 2016	CUSH	6	0	M	47	1.42	37.4491	1.8902	1.23329	7.57664	12.1212	72.0322
WB35	Wednesday, October 5, 2016	CUSH	5	0	M	51	1.53	12.1255	4.19971	1.28366	8.78747	14.5599	92.3229
WB36	Wednesday, October 5, 2016	CUSH	5	0	M	54	1.79	18.8407	1.41792	0.928845	4.36804	7.39247	69.2213
WB37	Wednesday, October 5, 2016	CUSH	5	0	M	50	1.58	22.3173	3.20809	2.33722	5.51979	NA	76.4735
WB38	Wednesday, October 5, 2016	CUSH	5	0	F	44	1.05	9.40161	3.79495	2.12392	6.12421	NA	76.3592
WB39	Wednesday, October 5, 2016	CUSH	5	0	F	40	1.05	27.0267	3.44237	1.71768	8.20042	NA	81.7431
WB40	Wednesday, October 5, 2016	CUSH	6	60	M	51	1.35	22.6906	1.15973	1.3903	3.69894	4.60526	55.5722
WB41	Wednesday, October 5, 2016	CUSH	6	60	M	44	0.7	84.1741	2.18591	3.76503	7.37114	11.3409	81.5875
WB42	Wednesday, October 5, 2016	CUSH	6	60	F	44	0.87	52.88	3.99174	1.9844	12.578	58.1867	81.6246
WB43	Wednesday, October 5, 2016	CUSH	6	60	F	47	0.94	24.035	2.66207	2.41304	13.1465	12.8205	83.3786
WB44	Wednesday, October 5, 2016	CUSH	6	60	M	43	0.62	83.7553	3.16857	2.32124	6.50641	7.97872	114.171
WB45	Wednesday, October 5, 2016	CUSH	5	60	M	44	0.95	21.295	2.40062	2.30154	5.10919	6.57462	78.2258
WB46	Wednesday, October 5, 2016	CUSH	5	60	M	51	1.48	14.5721	4.97889	1.65841	9.54704	11.1769	82.4086
WB47	Wednesday, October 5, 2016	CUSH	5	60	M	47	1.1	76.2289	3.27297	3.31507	5.16228	6.78426	98.8845
WB48	Wednesday, October 5, 2016	CUSH	5	60	M	46	1.09	75.964	3.36168	1.77667	9.70108	14.1319	81.3896
WB49	Wednesday, October 5, 2016	CUSH	5	60	F	35	0.47	51.084	1.64982	1.13442	5.99536	NA	59.5483
WB50	Thursday, October 6, 2016	BEAR	8	0	M	48	1.35	7.60289	2.12682	1.83283	5.45371	41.9672	96.3424
WB51	Thursday, October 6, 2016	BEAR	8	0	M	56	2.08	19.216	3.01005	2.61066	3.21331	14.6765	79.8403
WB52	Thursday, October 6, 2016	BEAR	8	0	M	50	1.5	3.01968	2.64964	NA	NA	4.03769	55.0768
WB53	Thursday, October 6, 2016	BEAR	8	0	F	48	1.21	22.5395	1.6731	1.37738	5.45801	10.1626	80.8081
WB54	Thursday, October 6, 2016	BEAR	8	0	I	42	0.94	15.5831	1.19231	1.49317	5.27288	21.6802	73.5494
WB55	Thursday, October 6, 2016	BEAR	7	0	M	37	0.68	73.9874	1.52757	3.94943	2.60934	NA	62.6813
WB56	Thursday, October 6, 2016	BEAR	7	0	I	40	0.64	69.9703	2.85542	2.07945	6.15209	NA	88.7341
WB57	Thursday, October 6, 2016	BEAR	7	0	F	46	0.94	61.8603	2.01405	2.50609	6.93265	15.0524	69.6002
WB58	Thursday, October 6, 2016	BEAR	7	0	M	54	1.75	11.7509	2.3706	1.55782	2.42508	18.3549	100.176
WB59	Thursday, October 6, 2016	BEAR	7	0	M	49	1.19	29.0944	2.93405	1.51285	4.08611	10.101	87.302
WB60	Thursday, October 6, 2016	BEAR	8	60	F	42	0.69	128.544	1.62877	1.23211	1.34531	NA	56.9852
WB61	Thursday, October 6, 2016	BEAR	8	60	F	45	0.98	44.612	2.37179	1.47496	4.68475	11.889	85.7358
WB62	Thursday, October 6, 2016	BEAR	8	60	I	40	0.68	52.9904	1.88567	0.80778	2.61564	NA	72.5111
WB63	Thursday, October 6, 2016	BEAR	8	60	M	51	1.28	50.4443	4.74998	3.05243	3.61167	15.2116	106.479
WB64	Thursday, October 6, 2016	BEAR	8	60	F	42	0.73	78.8396	2.21424	1.43044	3.66349	4.0404	70.1511
WB65	Thursday, October 6, 2016	BEAR	7	60	M	48	1.18	24.8478	1.57143	NA	NA	7.92079	65.4691
WB66	Thursday, October 6, 2016	BEAR	7	60	M	41	0.71	109.116	2.71761	1.387	3.77603	13.4318	82.96
WB67	Thursday, October 6, 2016	BEAR	7	60	M	56	1.76	117.712	3.39206	2.63158	8.72925	10.8622	118.577
WB68	Thursday, October 6, 2016	BEAR	7	60	F	42	0.73	55.5124	3.55394	2.30512	6.16308	33.0907	84.8424
WB69	Thursday, October 6, 2016	BEAR	7	60	F	55	1.74	39.5809	2.44015	1.20521	5.40905	37.1846	90.9272
WB70	Friday, October 7, 2016	GLEN	9	0	F	45	1.05	19.1081	4.35585	5.35363	13.7086	19.5418	103.816
WB71	Friday, October 7, 2016	GLEN	9	0	M	50	1.52	7.76823	3.23959	3.74156	10.0893	NA	110.083
WB72	Friday, October 7, 2016	GLEN	9	0	M	53	2.13	10.9644	6.39027	5.55287	13.5038	16.5235	117.958
WB73	Friday, October 7, 2016	GLEN	9	0	F	52	NA	24.2155	4.56059	6.04388	10.7571	NA	103.629
WB74	Friday, October 7, 2016	GLEN	9	0	M	54	NA	21.4412	4.32417	4.80192	18.1139	18.4818	107.014
WB75	Friday, October 7, 2016	GLEN	10	0	M	57	2.44	26.6529	4.42984	5.65653	14.252	17.532	110.249
WB76	Friday, October 7, 2016	GLEN	10	0	M	51	1.7	22.1918	4.35154	7.40529	6.03115	44.9664	98.492
WB77	Friday, October 7, 2016	GLEN	10	0	M	46	1.21	20.6185	5.71517	6.15236	15.3035	18.6294	93.34
WB78	Friday, October 7, 2016	GLEN	10	0	F	46	1.1	9.78804	3.48525	3.66172	8.21007	19.4631	119.25
WB79	Friday, October 7, 2016	GLEN	10	0	F	46	1.18	24.4795	3.6054	4.31676	10.334	17.7749	133.648
WB80	Friday, October 7, 2016	GLEN	9	60	F	44	0.93	48.6017	6.05833	4.64421	12.101	24.1125	105.929
WB81	Friday, October 7, 2016	GLEN	9	60	M	56	2.33	16.5818	4.98557	3.70714	7.22608	11.8343	82.2055
WB82	Friday, October 7, 2016	GLEN	9	60	F	50	1.49	38.3507	3.72732	3.17354	15.866	25.6757	101.764
WB83	Friday, October 7, 2016	GLEN	9	60	F	43	1	24.1996	6.74362	2.73841	7.41409	28.552	106.985
WB84	Friday, October 7, 2016	GLEN	9	60	M	54	2.29	19.3509	7.04058	7.05426	9.97726	32.1285	102.919
WB85	Friday, October 7, 2016	GLEN	10	60	M	52	1.57	60.1464	7.25141	7.14721	13.4084	19.9601	149.777
WB86	Friday, October 7, 2016	GLEN	10	60	M	57	2.19	107.041	8.15517	4.16495	6.75757	12.4509	110.301
WB87	Friday, October 7, 2016	GLEN	10	60	M	55	1.89	97.9125	6.27019	7.04712	15.1682	19.1293	100.445
WB88	Friday, October 7, 2016	GLEN	10	60	F	51	1.45	67.7373	6.18968	2.24864	5.93027	16.6223	118.033
WB89	Friday, October 7, 2016	GLEN	10	60	F	46	1.02	47.0272	3.90512	3.47458	12.4871	24.6338	90.982

## Sheet: length, mass, CF field
fish ID	site	cage ID	time post stressor	fork length	mass	sex	condition factor
1	UPHI	1	0	41	0.7	F	1.01566
10	UPHI	2	0	45	0.98	F	1.07545
11	UPHI	2	0	51	1.51	M	1.13833
12	UPHI	2	0	41	0.63	M	0.91409
13	UPHI	2	0	33	0.36	M	1.00175
14	H22X	4	0	41	0.67	M	0.972128
15	H22X	4	0	44	0.96	F	1.12697
16	H22X	4	0	48	1.25	F	1.13028
17	H22X	4	0	47	1.17	M	1.12692
18	H22X	4	0	38	0.69	NA	1.25747
19	H22X	4	0	46	1.12	M	1.15065
2	UPHI	1	0	42	0.73	M	0.985315
20	H22X	3	0	38	0.67	F	1.22102
21	H22X	3	0	45	0.96	M	1.0535
22	H22X	3	0	45	1.07	F	1.17421
23	H22X	3	0	56	1.93	F	1.09899
24	H22X	3	0	55	1.96	F	1.17806
25	CUSH	6	0	43	1.35	F	1.69796
26	CUSH	6	0	44	1.39	F	1.63176
27	CUSH	6	0	45	1.49	NA	1.63512
28	CUSH	6	0	47	1.55	F	1.49293
29	CUSH	6	0	56	2.24	M	1.27551
3	UPHI	1	0	40	0.68	F	1.0625
30	CUSH	6	0	47	1.27	F	1.22324
31	CUSH	6	0	43	0.95	F	1.19486
32	CUSH	6	0	55	2.02	M	1.21412
33	CUSH	5	0	55	2.06	M	1.23817
34	CUSH	5	0	53	1.87	M	1.25607
35	CUSH	5	0	50	2	F	1.6
36	CUSH	5	0	37	NA	F	NA
37	CUSH	5	0	51	1.87	M	1.40971
38	CUSH	5	0	34	0.43	F	1.09404
39	CUSH	5	0	37	0.58	M	1.14505
4	UPHI	1	0	61	2.06	M	0.907565
40	BEAR	8	0	46	1.15	M	1.18147
41	BEAR	8	0	63	2.65	M	1.0598
42	BEAR	8	0	43	0.82	F	1.03136
43	BEAR	8	0	37	0.52	F	1.02659
44	BEAR	8	0	41	0.59	M	0.856053
45	BEAR	8	0	51	1.45	M	1.09309
46	BEAR	8	0	44	0.83	F	0.974361
47	BEAR	8	0	44	0.74	M	0.868708
48	BEAR	8	0	43	0.86	M	1.08167
49	BEAR	7	0	46	1.03	M	1.05819
5	UPHI	1	0	36	0.65	M	1.39318
50	BEAR	7	0	47	1.04	M	1.0017
51	BEAR	7	0	45	0.98	F	1.07545
52	BEAR	7	0	46	0.96	M	0.986274
53	BEAR	7	0	65	2.85	M	1.03778
54	BEAR	7	0	46	0.88	M	0.904085
55	BEAR	7	0	40	0.62	M	0.96875
56	BEAR	7	0	46	1.07	M	1.09928
57	BEAR	7	0	45	0.81	F	0.888889
58	BEAR	7	0	43	0.74	F	0.930736
59	GLEN	9	0	48	1.25	F	1.13028
6	UPHI	2	0	53	1.51	M	1.01426
60	GLEN	9	0	53	1.8	M	1.20905
61	GLEN	9	0	50	1.59	F	1.272
62	GLEN	9	0	55	2.18	M	1.31029
63	GLEN	9	0	51	1.63	M	1.22879
64	GLEN	9	0	49	1.38	M	1.17298
65	GLEN	9	0	56	1.97	F	1.12177
66	GLEN	9	0	50	1.3	F	1.04
67	GLEN	9	0	46	1.3	F	1.33558
68	GLEN	10	0	42	0.81	F	1.09329
69	GLEN	10	0	54	1.73	M	1.09866
7	UPHI	2	0	38	0.66	F	1.2028
70	GLEN	10	0	53	1.75	M	1.17547
71	GLEN	10	0	60	2.6	M	1.2037
72	GLEN	10	0	53	1.83	F	1.2292
73	GLEN	10	0	57	2.24	M	1.20955
74	GLEN	10	0	49	NA	NA	NA
75	GLEN	10	0	50	1.4	M	1.12
76	GLEN	10	0	54	1.86	F	1.18122
8	UPHI	2	0	42	0.89	M	1.20127
9	UPHI	2	0	41	0.63	M	0.91409
WB01	UPHI	1	0	40	0.69	M	1.07812
WB02	UPHI	1	0	NA	0.87	F	NA
WB03	UPHI	1	0	46	1.02	M	1.04792
WB04	UPHI	1	60	48	1.02	M	0.922309
WB05	UPHI	1	60	52	1.48	M	1.05257
WB06	UPHI	1	60	51	1.36	M	1.02525
WB07	UPHI	2	0	50	1.44	M	1.152
WB08	UPHI	2	0	49	1.14	M	0.968984
WB09	UPHI	2	0	44	1.09	F	1.27958
WB10	UPHI	2	0	46	1.06	M	1.08901
WB11	UPHI	2	60	42	0.75	M	1.01231
WB12	UPHI	2	60	44	0.99	F	1.16219
WB13	UPHI	2	60	45	0.87	F	0.954733
WB14	UPHI	2	60	45	0.92	M	1.0096
WB15	H22X	4	0	52	1.56	M	1.10947
WB16	H22X	4	0	45	0.94	F	1.03155
WB17	H22X	4	0	49	1.31	F	1.11348
WB18	H22X	4	0	55	1.39	M	0.835462
WB19	H22X	3	0	45	0.95	M	1.04252
WB20	H22X	3	0	46	1.09	F	1.11983
WB21	H22X	3	0	48	1.22	F	1.10315
WB22	H22X	4	60	37	0.51	M	1.00685
WB23	H22X	4	60	53	1.68	M	1.12845
WB24	H22X	4	60	43	0.94	F	1.18229
WB25	H22X	4	60	40	0.75	M	1.17188
WB26	H22X	3	60	48	1.31	M	1.18453
WB27	H22X	3	60	53	1.65	M	1.1083
WB28	H22X	3	60	38	0.53	F	0.965884
WB29	H22X	3	60	51	1.44	M	1.08556
WB30	CUSH	6	0	41	0.77	M	1.11722
WB31	CUSH	6	0	43	1.02	F	1.28291
WB32	CUSH	6	0	50	1.48	M	1.184
WB33	CUSH	6	0	43	1.09	F	1.37095
WB34	CUSH	6	0	47	1.42	M	1.36771
WB35	CUSH	5	0	51	1.53	M	1.1534
WB36	CUSH	5	0	54	1.79	M	1.13677
WB37	CUSH	5	0	50	1.58	M	1.264
WB38	CUSH	5	0	44	1.05	F	1.23263
WB39	CUSH	5	0	40	1.05	F	1.64062
WB40	CUSH	6	60	51	1.35	M	1.01771
WB41	CUSH	6	60	44	0.7	M	0.821751
WB42	CUSH	6	60	44	0.87	F	1.02132
WB43	CUSH	6	60	47	0.94	F	0.905387
WB44	CUSH	6	60	43	0.62	M	0.779806
WB45	CUSH	5	60	44	0.95	M	1.11523
WB46	CUSH	5	60	51	1.48	M	1.11571
WB47	CUSH	5	60	47	1.1	M	1.0595
WB48	CUSH	5	60	46	1.09	M	1.11983
WB49	CUSH	5	60	35	0.47	F	1.09621
WB50	BEAR	8	0	48	1.35	M	1.2207
WB51	BEAR	8	0	56	2.08	M	1.1844
WB52	BEAR	8	0	50	1.5	M	1.2
WB53	BEAR	8	0	48	1.21	F	1.09411
WB54	BEAR	8	0	42	0.94	I	1.26876
WB55	BEAR	7	0	37	0.68	M	1.34247
WB56	BEAR	7	0	40	0.64	I	1
WB57	BEAR	7	0	46	0.94	F	0.965727
WB58	BEAR	7	0	54	1.75	M	1.11137
WB59	BEAR	7	0	49	1.19	M	1.01148
WB60	BEAR	8	60	42	0.69	F	0.931325
WB61	BEAR	8	60	45	0.98	F	1.07545
WB62	BEAR	8	60	40	0.68	I	1.0625
WB63	BEAR	8	60	51	1.28	M	0.964938
WB64	BEAR	8	60	42	0.73	F	0.985315
WB65	BEAR	7	60	48	1.18	M	1.06698
WB66	BEAR	7	60	41	0.71	M	1.03016
WB67	BEAR	7	60	56	1.76	M	1.00219
WB68	BEAR	7	60	42	0.73	F	0.985315
WB69	BEAR	7	60	55	1.74	F	1.04583
WB70	GLEN	9	0	45	1.05	F	1.15226
WB71	GLEN	9	0	50	1.52	M	1.216
WB72	GLEN	9	0	53	2.13	M	1.43071
WB73	GLEN	9	0	52	NA	F	NA
WB74	GLEN	9	0	54	NA	M	NA
WB75	GLEN	10	0	57	2.44	M	1.31754
WB76	GLEN	10	0	51	1.7	M	1.28156
WB77	GLEN	10	0	46	1.21	M	1.24312
WB78	GLEN	10	0	46	1.1	F	1.13011
WB79	GLEN	10	0	46	1.18	F	1.2123
WB80	GLEN	9	60	44	0.93	F	1.09175
WB81	GLEN	9	60	56	2.33	M	1.32676
WB82	GLEN	9	60	50	1.49	F	1.192
WB83	GLEN	9	60	43	1	F	1.25775
WB84	GLEN	9	60	54	2.29	M	1.4543
WB85	GLEN	10	60	52	1.57	M	1.11658
WB86	GLEN	10	60	57	2.19	M	1.18255
WB87	GLEN	10	60	55	1.89	M	1.13599
WB88	GLEN	10	60	51	1.45	F	1.09309
WB89	GLEN	10	60	46	1.02	F	1.04792

## Sheet: water quality field
site	date	dissolved oxygen	temperature	conducttivity	pH	turbidity
UPHI	2016-09-12	11.7	12.1	387.5	7.7	11.9
H22X	2016-09-12	13.26	13.1	364.8	8.5	7.69
GLEN	2016-09-12	6.76	18.1	924	7.72	3.41
CUSH	2016-09-12	10.69	13.6	328.4	8.4	5.98333
BEAR	2016-09-12	9.98	12.1	292.3	8.25	7.65333
UPHI	2016-09-14	9.03	12.6	398	8.08	5.57667
H22X	2016-09-14	10.24	12.7	369.2	8.18	5.44333
GLEN	2016-09-14	6.5	18.6	919.5	6.98	5.81333
CUSH	2016-09-14	NA	11.9	325.3	8.31	2.96667
BEAR	2016-09-14	NA	12.4	296.5	8.34	1.50667
UPHI	2016-09-16	10.2	13.9	400.8	8.04	2.66333
H22X	2016-09-16	12.4	14.4	378.9	8.3	4.35667
GLEN	2016-09-16	4.2	19.4	924.1	7.17	5.83333
CUSH	2016-09-16	11	13.8	315.3	8.33	2.78333
BEAR	2016-09-16	10.4	13.9	293.1	8.31	14.1
UPHI	2016-09-18	11.25	13.6	385.6	8.42	3.43
H22X	2016-09-18	13.5	14.3	368.8	8.62	4.16667
GLEN	2016-09-18	6.44	18.8	929	7.32	3.71333
CUSH	2016-09-18	10.44	14.1	321.5	8.38	3.31
BEAR	2016-09-18	10.19	13	296.3	8.28	2.72
UPHI	2016-09-20	9.23	12.4	397	7.83	3.18333
H22X	2016-09-20	9.9	12.1	NA	7.94	5.03667
GLEN	2016-09-20	6.16	18.1	937	7.24	3.67
CUSH	2016-09-20	9.84	11.4	321.3	8.14	2.84333
BEAR	2016-09-20	9.58	12	298.6	8.26	2.81
UPHI	2016-09-22	9.1	11.2	398.9	7.88	2.91667
H22X	2016-09-22	9.74	11.3	384.1	7.94	4.54667
GLEN	2016-09-22	6.03	18.1	928	7.08	4.24667
CUSH	2016-09-22	10.49	10.8	325.4	8.25	3.16333
BEAR	2016-09-22	10.26	11.1	298.6	8.33	2.68
UPHI	2016-09-24	7.95	12	406.7	7.84	2.93
H22X	2016-09-24	9.03	11.6	376.5	7.85	3.18667
GLEN	2016-09-24	6.25	17.9	945	6.98	2.73667
CUSH	2016-09-24	10.24	10.7	327	8.27	3.44333
BEAR	2016-09-24	10.3	11.3	303.8	8.27	2.90667
UPHI	2016-09-26	12.5	12.2	397.6	8.18	2.04
H22X	2016-09-26	11.51	11.6	378.4	8.06	3
GLEN	2016-09-26	6.16	18.1	910	7.42	2.36333
CUSH	2016-09-26	10.02	10.9	330.5	7.86	2.01333
BEAR	2016-09-26	10.19	11.3	298.8	8.01	1.56
UPHI	2016-09-30	8.21	11.1	404.2	NA	NA
H22X	2016-09-30	9.8	11.2	387.6	8.3	8.11667
GLEN	2016-09-30	6.07	18.1	940	7.19	7.06333
CUSH	2016-09-30	10.9	10.5	337.3	7.66	2.96
BEAR	2016-09-30	6.1	10.7	306.6	8.16	2.55333
